# Supplementary material for: Effects of a Comprehensive Dietary Intervention Program, Promoting Nutrition Literacy, Eating Behavior, Dietary Quality, and Gestational Weight Gain in Chinese Urban Women with Normal Body Mass Index during Pregnancy
Source: Nutrients. 2024 Jan 10;16(2):217. doi: 10.3390/nu16020217 (PMC10820561; doi:10.3390/nu16020217)
Supplement: Supplementary file 1 [file nutrients-16-00217-s001.zip]

Archive with 1 entries (1 files):
- nutrients-2781310-supplementary.pdf
